# Supplementary material for: The Ventral Anterior Temporal Lobe has a Necessary Role in Exception Word Reading
Source: Cereb Cortex. 2018 Jun 6;28(8):3035–45. doi: 10.1093/cercor/bhy131 (PMC6041960; doi:10.1093/cercor/bhy131)
Supplement: Supplementary Data [file bhy131_supplementarymaterials.zip]

Archive with 1 entries (1 files):
- bhy131_Supplementary_Ueno_TMS_ATL_Reading.pdf
